# Supplementary material for: Rapid bacteriophage quantification with a particle size analyzer combined with polarization intensity differential scattering (PIDS) detector
Source: PLoS One. 2026 Feb 19;21(2):e0343131. doi: 10.1371/journal.pone.0343131 (PMC12919812; doi:10.1371/journal.pone.0343131)
Supplement: S1 File — Excel macro for determining phage counts/mL. Green highlighted regions indicate areas where data from PSA is input. “Run(vol%)” data from all runs is inserted on the left, “PIDS(%)” from the data is input in I5, the peak means obtained from the statistics tab in the data file is input for the phage type tested, and the volume of sample added is input in mL format in cell I138. Counts are generated in the cells underneath the input peak mean values with the lowest count representing the counts/mL. (XLSX) [file pone.0343131.s001.xlsx]

## Sheet: PhageFOTO Macro
Volume	Particle Size (µm)	Run_1 (Vol%)	Run_2 (Vol%)	Run_3 (Vol%)	Run_4 (Vol%)	Run_5 (Vol%)		Obscuration	n/mL_1	n/mL_2	n/mL_3	n/mL_4	n/mL_5
8.17856e-08	0.0053855							Laser (%)	#DIV/0!	#DIV/0!	#DIV/0!	#DIV/0!	#DIV/0!
1.27697e-07	0.0062478							0.06176	#DIV/0!	#DIV/0!	#DIV/0!	#DIV/0!	#DIV/0!
1.99392e-07	0.0072483							PIDS (%)	#DIV/0!	#DIV/0!	#DIV/0!	#DIV/0!	#DIV/0!
3.11338e-07	0.008409								#DIV/0!	#DIV/0!	#DIV/0!	#DIV/0!	#DIV/0!
4.86124e-07	0.0097555								#DIV/0!	#DIV/0!	#DIV/0!	#DIV/0!	#DIV/0!
7.59115e-07	0.011318								#DIV/0!	#DIV/0!	#DIV/0!	#DIV/0!	#DIV/0!
1.1852e-06	0.01313								#DIV/0!	#DIV/0!	#DIV/0!	#DIV/0!	#DIV/0!
1.85042e-06	0.015232								#DIV/0!	#DIV/0!	#DIV/0!	#DIV/0!	#DIV/0!
2.88972e-06	0.017672								#DIV/0!	#DIV/0!	#DIV/0!	#DIV/0!	#DIV/0!
4.51153e-06	0.020501								#DIV/0!	#DIV/0!	#DIV/0!	#DIV/0!	#DIV/0!
7.04455e-06	0.023784								#DIV/0!	#DIV/0!	#DIV/0!	#DIV/0!	#DIV/0!
1.10001e-05	0.027593								#DIV/0!	#DIV/0!	#DIV/0!	#DIV/0!	#DIV/0!
1.7175e-05	0.032011								#DIV/0!	#DIV/0!	#DIV/0!	#DIV/0!	#DIV/0!
2.68175e-05	0.037137								#DIV/0!	#DIV/0!	#DIV/0!	#DIV/0!	#DIV/0!
3.85435e-05	0.04191								#DIV/0!	#DIV/0!	#DIV/0!	#DIV/0!	#DIV/0!
5.09883e-05	0.046007								#DIV/0!	#DIV/0!	#DIV/0!	#DIV/0!	#DIV/0!
6.74531e-05	0.050505								#DIV/0!	#DIV/0!	#DIV/0!	#DIV/0!	#DIV/0!
8.92309e-05	0.055442								#DIV/0!	#DIV/0!	#DIV/0!	#DIV/0!	#DIV/0!
0.000118042	0.060862								#DIV/0!	#DIV/0!	#DIV/0!	#DIV/0!	#DIV/0!
0.000156157	0.066812								#DIV/0!	#DIV/0!	#DIV/0!	#DIV/0!	#DIV/0!
0.000206582	0.073344								#DIV/0!	#DIV/0!	#DIV/0!	#DIV/0!	#DIV/0!
0.000273283	0.080514								#DIV/0!	#DIV/0!	#DIV/0!	#DIV/0!	#DIV/0!
0.000361534	0.088386								#DIV/0!	#DIV/0!	#DIV/0!	#DIV/0!	#DIV/0!
0.000478259	0.097026								#DIV/0!	#DIV/0!	#DIV/0!	#DIV/0!	#DIV/0!
0.000632659	0.10651								#DIV/0!	#DIV/0!	#DIV/0!	#DIV/0!	#DIV/0!
0.000836884	0.11692								#DIV/0!	#DIV/0!	#DIV/0!	#DIV/0!	#DIV/0!
0.00110736	0.12836								#DIV/0!	#DIV/0!	#DIV/0!	#DIV/0!	#DIV/0!
0.00146464	0.1409								#DIV/0!	#DIV/0!	#DIV/0!	#DIV/0!	#DIV/0!
0.00193777	0.15468								#DIV/0!	#DIV/0!	#DIV/0!	#DIV/0!	#DIV/0!
0.00256337	0.1698								#DIV/0!	#DIV/0!	#DIV/0!	#DIV/0!	#DIV/0!
0.00339107	0.1864								#DIV/0!	#DIV/0!	#DIV/0!	#DIV/0!	#DIV/0!
0.00448583	0.20462								#DIV/0!	#DIV/0!	#DIV/0!	#DIV/0!	#DIV/0!
0.00593474	0.22463								#DIV/0!	#DIV/0!	#DIV/0!	#DIV/0!	#DIV/0!
0.007851	0.24659								#DIV/0!	#DIV/0!	#DIV/0!	#DIV/0!	#DIV/0!
0.0103864	0.2707								#DIV/0!	#DIV/0!	#DIV/0!	#DIV/0!	#DIV/0!
0.0137395	0.29716								#DIV/0!	#DIV/0!	#DIV/0!	#DIV/0!	#DIV/0!
0.0181757	0.32621								#DIV/0!	#DIV/0!	#DIV/0!	#DIV/0!	#DIV/0!
0.0240443	0.3581								#DIV/0!	#DIV/0!	#DIV/0!	#DIV/0!	#DIV/0!
0.0318083	0.39311								#DIV/0!	#DIV/0!	#DIV/0!	#DIV/0!	#DIV/0!
0.0420786	0.43154								#DIV/0!	#DIV/0!	#DIV/0!	#DIV/0!	#DIV/0!
0.0556662	0.47373								#DIV/0!	#DIV/0!	#DIV/0!	#DIV/0!	#DIV/0!
0.0736392	0.52004								#DIV/0!	#DIV/0!	#DIV/0!	#DIV/0!	#DIV/0!
0.0974166	0.57088								#DIV/0!	#DIV/0!	#DIV/0!	#DIV/0!	#DIV/0!
0.128878	0.6267								#DIV/0!	#DIV/0!	#DIV/0!	#DIV/0!	#DIV/0!
0.170486	0.68796								#DIV/0!	#DIV/0!	#DIV/0!	#DIV/0!	#DIV/0!
0.225538	0.75522								#DIV/0!	#DIV/0!	#DIV/0!	#DIV/0!	#DIV/0!
0.29836	0.82905								#DIV/0!	#DIV/0!	#DIV/0!	#DIV/0!	#DIV/0!
0.394699	0.9101								#DIV/0!	#DIV/0!	#DIV/0!	#DIV/0!	#DIV/0!
0.522155	0.99908								#DIV/0!	#DIV/0!	#DIV/0!	#DIV/0!	#DIV/0!
0.690657	1.0967								#DIV/0!	#DIV/0!	#DIV/0!	#DIV/0!	#DIV/0!
0.913857	1.204								#DIV/0!	#DIV/0!	#DIV/0!	#DIV/0!	#DIV/0!
1.20892	1.3217								#DIV/0!	#DIV/0!	#DIV/0!	#DIV/0!	#DIV/0!
1.59923	1.4509								#DIV/0!	#DIV/0!	#DIV/0!	#DIV/0!	#DIV/0!
2.11544	1.5927								#DIV/0!	#DIV/0!	#DIV/0!	#DIV/0!	#DIV/0!
2.79847	1.7484								#DIV/0!	#DIV/0!	#DIV/0!	#DIV/0!	#DIV/0!
3.7025	1.9194								#DIV/0!	#DIV/0!	#DIV/0!	#DIV/0!	#DIV/0!
4.8977	2.107								#DIV/0!	#DIV/0!	#DIV/0!	#DIV/0!	#DIV/0!
6.47926	2.313								#DIV/0!	#DIV/0!	#DIV/0!	#DIV/0!	#DIV/0!
8.57113	2.5391								#DIV/0!	#DIV/0!	#DIV/0!	#DIV/0!	#DIV/0!
11.3383	2.7873								#DIV/0!	#DIV/0!	#DIV/0!	#DIV/0!	#DIV/0!
14.9995	3.0598								#DIV/0!	#DIV/0!	#DIV/0!	#DIV/0!	#DIV/0!
19.844	3.359								#DIV/0!	#DIV/0!	#DIV/0!	#DIV/0!	#DIV/0!
26.2518	3.6874								#DIV/0!	#DIV/0!	#DIV/0!	#DIV/0!	#DIV/0!
34.7261	4.0478								#DIV/0!	#DIV/0!	#DIV/0!	#DIV/0!	#DIV/0!
45.9413	4.4436								#DIV/0!	#DIV/0!	#DIV/0!	#DIV/0!	#DIV/0!
60.7749	4.878								#DIV/0!	#DIV/0!	#DIV/0!	#DIV/0!	#DIV/0!
80.3994	5.3549								#DIV/0!	#DIV/0!	#DIV/0!	#DIV/0!	#DIV/0!
106.359	5.8784								#DIV/0!	#DIV/0!	#DIV/0!	#DIV/0!	#DIV/0!
140.703	6.4531								#DIV/0!	#DIV/0!	#DIV/0!	#DIV/0!	#DIV/0!
186.13	7.0839								#DIV/0!	#DIV/0!	#DIV/0!	#DIV/0!	#DIV/0!
246.236	7.7765								#DIV/0!	#DIV/0!	#DIV/0!	#DIV/0!	#DIV/0!
325.738	8.5367								#DIV/0!	#DIV/0!	#DIV/0!	#DIV/0!	#DIV/0!
430.921	9.3713								#DIV/0!	#DIV/0!	#DIV/0!	#DIV/0!	#DIV/0!
569.987	10.287								#DIV/0!	#DIV/0!	#DIV/0!	#DIV/0!	#DIV/0!
754.096	11.293								#DIV/0!	#DIV/0!	#DIV/0!	#DIV/0!	#DIV/0!
997.582	12.397								#DIV/0!	#DIV/0!	#DIV/0!	#DIV/0!	#DIV/0!
1319.71	13.609								#DIV/0!	#DIV/0!	#DIV/0!	#DIV/0!	#DIV/0!
1746.02	14.94								#DIV/0!	#DIV/0!	#DIV/0!	#DIV/0!	#DIV/0!
2309.56	16.4								#DIV/0!	#DIV/0!	#DIV/0!	#DIV/0!	#DIV/0!
3055.66	18.004								#DIV/0!	#DIV/0!	#DIV/0!	#DIV/0!	#DIV/0!
4042.25	19.764								#DIV/0!	#DIV/0!	#DIV/0!	#DIV/0!	#DIV/0!
5347.34	21.696								#DIV/0!	#DIV/0!	#DIV/0!	#DIV/0!	#DIV/0!
7073.91	23.817								#DIV/0!	#DIV/0!	#DIV/0!	#DIV/0!	#DIV/0!
9357.6	26.145								#DIV/0!	#DIV/0!	#DIV/0!	#DIV/0!	#DIV/0!
12379.1	28.701								#DIV/0!	#DIV/0!	#DIV/0!	#DIV/0!	#DIV/0!
16376.5	31.507								#DIV/0!	#DIV/0!	#DIV/0!	#DIV/0!	#DIV/0!
21663.9	34.587								#DIV/0!	#DIV/0!	#DIV/0!	#DIV/0!	#DIV/0!
28660.7	37.969								#DIV/0!	#DIV/0!	#DIV/0!	#DIV/0!	#DIV/0!
37915.2	41.681								#DIV/0!	#DIV/0!	#DIV/0!	#DIV/0!	#DIV/0!
50155	45.755								#DIV/0!	#DIV/0!	#DIV/0!	#DIV/0!	#DIV/0!
66349.3	50.228								#DIV/0!	#DIV/0!	#DIV/0!	#DIV/0!	#DIV/0!
87775.9	55.139								#DIV/0!	#DIV/0!	#DIV/0!	#DIV/0!	#DIV/0!
116115	60.529								#DIV/0!	#DIV/0!	#DIV/0!	#DIV/0!	#DIV/0!
153612	66.447								#DIV/0!	#DIV/0!	#DIV/0!	#DIV/0!	#DIV/0!
203212	72.943								#DIV/0!	#DIV/0!	#DIV/0!	#DIV/0!	#DIV/0!
268827	80.074								#DIV/0!	#DIV/0!	#DIV/0!	#DIV/0!	#DIV/0!
355627	87.902								#DIV/0!	#DIV/0!	#DIV/0!	#DIV/0!	#DIV/0!
470464	96.496								#DIV/0!	#DIV/0!	#DIV/0!	#DIV/0!	#DIV/0!
622380	105.93								#DIV/0!	#DIV/0!	#DIV/0!	#DIV/0!	#DIV/0!
823428	116.29								#DIV/0!	#DIV/0!	#DIV/0!	#DIV/0!	#DIV/0!
1.08908e+06	127.65								#DIV/0!	#DIV/0!	#DIV/0!	#DIV/0!	#DIV/0!
1.44076e+06	140.13								#DIV/0!	#DIV/0!	#DIV/0!	#DIV/0!	#DIV/0!
1.90599e+06	153.83								#DIV/0!	#DIV/0!	#DIV/0!	#DIV/0!	#DIV/0!
2.52148e+06	168.87								#DIV/0!	#DIV/0!	#DIV/0!	#DIV/0!	#DIV/0!
3.3357e+06	185.38								#DIV/0!	#DIV/0!	#DIV/0!	#DIV/0!	#DIV/0!
4.41322e+06	203.51								#DIV/0!	#DIV/0!	#DIV/0!	#DIV/0!	#DIV/0!
5.83779e+06	223.4								#DIV/0!	#DIV/0!	#DIV/0!	#DIV/0!	#DIV/0!
7.72276e+06	245.24								#DIV/0!	#DIV/0!	#DIV/0!	#DIV/0!	#DIV/0!
1.02169e+07	269.22								#DIV/0!	#DIV/0!	#DIV/0!	#DIV/0!	#DIV/0!
1.35146e+07	295.53								#DIV/0!	#DIV/0!	#DIV/0!	#DIV/0!	#DIV/0!
1.78798e+07	324.43								#DIV/0!	#DIV/0!	#DIV/0!	#DIV/0!	#DIV/0!
2.36516e+07	356.14								#DIV/0!	#DIV/0!	#DIV/0!	#DIV/0!	#DIV/0!
3.12893e+07	390.96								#DIV/0!	#DIV/0!	#DIV/0!	#DIV/0!	#DIV/0!
4.13921e+07	429.18								#DIV/0!	#DIV/0!	#DIV/0!	#DIV/0!	#DIV/0!
5.47581e+07	471.14								#DIV/0!	#DIV/0!	#DIV/0!	#DIV/0!	#DIV/0!
7.24393e+07	517.2								#DIV/0!	#DIV/0!	#DIV/0!	#DIV/0!	#DIV/0!
9.58281e+07	567.76								#DIV/0!	#DIV/0!	#DIV/0!	#DIV/0!	#DIV/0!
1.26773e+08	623.27								#DIV/0!	#DIV/0!	#DIV/0!	#DIV/0!	#DIV/0!
1.67706e+08	684.2								#DIV/0!	#DIV/0!	#DIV/0!	#DIV/0!	#DIV/0!
2.21858e+08	751.09								#DIV/0!	#DIV/0!	#DIV/0!	#DIV/0!	#DIV/0!
2.93496e+08	824.52								#DIV/0!	#DIV/0!	#DIV/0!	#DIV/0!	#DIV/0!
3.88268e+08	905.13								#DIV/0!	#DIV/0!	#DIV/0!	#DIV/0!	#DIV/0!
5.13625e+08	993.61								#DIV/0!	#DIV/0!	#DIV/0!	#DIV/0!	#DIV/0!
6.7957e+08	1090.8								#DIV/0!	#DIV/0!	#DIV/0!	#DIV/0!	#DIV/0!
8.9891e+08	1197.4								#DIV/0!	#DIV/0!	#DIV/0!	#DIV/0!	#DIV/0!
1.189e+09	1314.4								#DIV/0!	#DIV/0!	#DIV/0!	#DIV/0!	#DIV/0!
1.57292e+09	1442.9								#DIV/0!	#DIV/0!	#DIV/0!	#DIV/0!	#DIV/0!
2.08096e+09	1584								#DIV/0!	#DIV/0!	#DIV/0!	#DIV/0!	#DIV/0!
2.7531e+09	1738.9								#DIV/0!	#DIV/0!	#DIV/0!	#DIV/0!	#DIV/0!
3.64207e+09	1908.9								#DIV/0!	#DIV/0!	#DIV/0!	#DIV/0!	#DIV/0!
4.98115e+09	2118.9								#DIV/0!	#DIV/0!	#DIV/0!	#DIV/0!	#DIV/0!
7.04455e+09	2378.4								#DIV/0!	#DIV/0!	#DIV/0!	#DIV/0!	#DIV/0!
9.96291e+09	2669.7								#DIV/0!	#DIV/0!	#DIV/0!	#DIV/0!	#DIV/0!
1.40892e+10	2996.6								#DIV/0!	#DIV/0!	#DIV/0!	#DIV/0!	#DIV/0!
1.99256e+10	3363.6								#DIV/0!	#DIV/0!	#DIV/0!	#DIV/0!	#DIV/0!
2.81788e+10	3775.5								#DIV/0!	#DIV/0!	#DIV/0!	#DIV/0!	#DIV/0!
							mL added=		#DIV/0!	#DIV/0!	#DIV/0!	#DIV/0!	#DIV/0!
							T4	peak mean=
									#DIV/0!	#DIV/0!	#DIV/0!	#DIV/0!
									#DIV/0!	#DIV/0!	#DIV/0!	#DIV/0!
									#DIV/0!	#DIV/0!	#DIV/0!	#DIV/0!
									#DIV/0!	#DIV/0!	#DIV/0!	#DIV/0!
									no	no	no	no
							M13	peak mean=
									#DIV/0!	#DIV/0!	#DIV/0!	#DIV/0!
									#DIV/0!	#DIV/0!	#DIV/0!	#DIV/0!
									#DIV/0!	#DIV/0!	#DIV/0!	#DIV/0!
									no	no	no	no
							PhiX	peak mean=
									#DIV/0!	#DIV/0!	#DIV/0!	#DIV/0!
									#DIV/0!	#DIV/0!	#DIV/0!	#DIV/0!
									#DIV/0!	#DIV/0!	#DIV/0!	#DIV/0!
									#DIV/0!	#DIV/0!	#DIV/0!	#DIV/0!
									no	no	no	no
							Mixed	peak mean=
									#DIV/0!	#DIV/0!	#DIV/0!	#DIV/0!
									#DIV/0!	#DIV/0!	#DIV/0!	#DIV/0!
									#DIV/0!	#DIV/0!	#DIV/0!	#DIV/0!
									#DIV/0!	#DIV/0!	#DIV/0!	#DIV/0!
									#DIV/0!	#DIV/0!	#DIV/0!	#DIV/0!
									#DIV/0!	#DIV/0!	#DIV/0!	#DIV/0!
									#DIV/0!
									#DIV/0!
									no	no	no	no
