# Supplementary material for: Rapid bacteriophage quantification with a particle size analyzer combined with polarization intensity differential scattering (PIDS) detector
Source: PLoS One. 2026 Feb 19;21(2):e0343131. doi: 10.1371/journal.pone.0343131 (PMC12919812; doi:10.1371/journal.pone.0343131)
Supplement: S2 File — Counts/mL for each phage tested (T4, M13, and PhiX) from either the plaque assay (“PFU” column) or the PSA (“Macro” column). Column D is mean peak size found for each sample of each type of phage, and Column E denotes whether PSA finding fall within 0.5 log of counts determined with plaque assay (Y = yes, N = No). (XLSX) [file pone.0343131.s002.xlsx]

## Sheet: T4
T4	PFU	Macro	Mean Peak Size (nm)	Within 0.5 log
Sample 1.1	3500000000	7910000000	47	Y
	3500000000	7980000000	47	Y
	3500000000	1410000000	20	Y
	3500000000	6900000000	50	Y
Sample 2.1	3900000000	1050000000	17	Y
	3900000000	6620000000	427	Y
	3900000000	16100000000	330	N
	3900000000	4990000000	47	Y
Sample 2.2	3900000000	4980000000	47	Y
	3900000000	4970000000	47	Y
	3900000000	13600000000	284	N
	3900000000	4340000000	50	Y
Sample 3.1	2420000000	769000000	20	Y
	2420000000	750000000	20	Y
	2420000000	4440000000	22	Y
	2420000000	4870000000	29	Y
Sample 3.2	2420000000	7190000000	269	Y
	2420000000	4460000000	22	Y
	2420000000	17100000000	128	N
	2420000000	5590000000	174	Y
Sample 4.1	14200000000	20300000000	98	Y
	14200000000	17700000000	105	Y
	14200000000	6530000000	29	Y
	14200000000	22700000000	94	Y
Sample 4.2	14200000000	6580000000	28	Y
	14200000000	6650000000	28	Y
	14200000000	24200000000	91	Y
	14200000000	42000000000	43	Y
Sample 5.1	13200000000	18000000000	108	Y
	13200000000	20300000000	103	Y
	13200000000	18800000000	107	Y
	13200000000	17600000000	167	Y
Sample 5.2	13200000000	21500000000	100	Y
	13200000000	19800000000	104	Y
	13200000000	20300000000	103	Y
	13200000000	21300000000	154	Y
Sample 6.1	12900000000	27100000000	93	Y
	12900000000	25800000000	94	Y
	12900000000	38500000000	81	Y
	12900000000	23100000000	99	Y
Sample 6.2	12900000000	23800000000	97	Y
	12900000000	23900000000	97	Y
	12900000000	25600000000	96	Y
	12900000000	37000000000	83	Y
Sample 7.1	13500000000	25700000000	101	Y
	13500000000	27800000000	98	Y
	13500000000	6780000000	39	Y
	13500000000	31300000000	93	Y
Sample 7.2	13500000000	28500000000	97	Y
	13500000000	27700000000	98	Y
	13500000000	34000000000	90	Y
	13500000000	19600000000	70	Y
Sample 8.1	16800000000	35600000000	91	Y
	16800000000	28400000000	98	Y
	16800000000	29500000000	97	Y
	16800000000	39500000000	57	Y
Sample 8.2	16800000000	47400000000	86	N
	16800000000	33900000000	91	Y
	16800000000	6910000000	39	Y
	16800000000	7330000000	37	Y
Sample 9.1	15900000000	20200000000	162	Y
	15900000000	27700000000	162	Y
	15900000000	22300000000	172	Y
	15900000000	19800000000	124	Y
Sample 9.2	15900000000	25400000000	155	Y
	15900000000	23100000000	166	Y
	15900000000	22300000000	166	Y
	15900000000	25200000000	165	Y

## Sheet: M13
M13	PFU	Macro	Mean Peak Size (nm)	Within 0.5 log
Sample 1.1	2950000000	2540000000	11	Y
	2950000000	1640000000	15	Y
	2950000000	1560000000	15	Y
	2950000000	4850000000	34	Y
Sample 2.1	3200000000	944000000	54	Y
	3200000000	1000000000	52	Y
	3200000000	1230000000	46	Y
	3200000000	1220000000	47	Y
Sample 3.1	5000000000	1450000000	64	y
	5000000000	1420000000	64	y
	5000000000	1410000000	64	y
	5000000000	1400000000	65	y
Sample 4.1	4000000000	1830000000	61	Y
	4000000000	1800000000	61	Y
	4000000000	1780000000	62	Y
	4000000000	1770000000	62	Y
Sample 4.2	4000000000	1750000000	62	Y
	4000000000	1760000000	62	Y
	4000000000	1820000000	61	Y
	4000000000	1770000000	62	Y
Sample 5.1	4800000000	2100000000	61	Y
	4800000000	2080000000	62	Y
	4800000000	2070000000	62	Y
	4800000000	2060000000	62	Y
Sample 5.2	4800000000	2040000000	62	Y
	4800000000	204000000000	63	Y
	4800000000	2030000000	63	Y
	4800000000	2020000000	63	Y
Sample 6.1	5350000000	11900000000	546	N
	5350000000	1140000000	23	Y
	5350000000	1100000000	23	Y
	5350000000	1210000000	22	Y
Sample 6.2	5350000000	1570000000	49	Y
	5350000000	1510000000	50	Y
	5350000000	1520000000	50	Y
	5350000000	1510000000	50	Y
Sample 7.1	3700000000	1460000000	50	Y
	3700000000	1430000000	50	Y
	3700000000	1420000000	50	Y
	3700000000	1430000000	50	Y
Sample 7.2	3700000000	3610000000	306	Y
	3700000000	2480000000	293	Y
	3700000000	9490000000	113	Y
	3700000000	2110000000	357	Y
Sample 8.1	4500000000	1300000000	56	Y
	4500000000	1250000000	57	Y
	4500000000	1230000000	58	Y
	4500000000	1200000000	58	Y
Sample 8.2	4500000000	1550000000	51	Y
	4500000000	1490000000	52	Y
	4500000000	1370000000	54	Y
	4500000000	1330000000	55	Y
Sample 9.1	4600000000	3010000000	14	Y
	4600000000	2910000000	15	Y
	4600000000	1610000000	50	Y
	4600000000	2570000000	16	Y
Sample 9.2	4600000000	1430000000	53	Y
	4600000000	1340000000	55	Y
	4600000000	1310000000	55	Y
	4600000000	1290000000	56	Y

## Sheet: PhiX
PhiX	PFU	Macro	Mean Peak Size (nm)	Within 0.5 log
Sample 1.1	3000000000	3360000000	73	Y
	3000000000	2370000000	70	Y
	3000000000	3480000000	71	Y
	3000000000	3220000000	75	Y
Sample 2.1	3000000000	1910000	25000	N
	3000000000	15900000000	40	N
	3000000000	1630000000	86	Y
	3000000000	1800000000	80	Y
Sample 3.1	3000000000	1710000000	83	Y
	3000000000	1620000000	86	Y
	3000000000	1790000000	80	Y
	3000000000	1770000000	81	Y
Sample 2.1	6700000000	8620000000	67	Y
	6700000000	2060000000	75	Y
	6700000000	1810000000	82	Y
	6700000000	1740000000	84	Y
Sample 2.2	6700000000	1920000000	79	Y
	6700000000	13400000000	48	Y
	6700000000	15400000000	42	Y
	6700000000	15500000000	42	Y
Sample 3.1	6300000000	6110000000	73	Y
	6300000000	6180000000	73	Y
	6300000000	6200000000	73	Y
	6300000000	5610000000	77	Y
Sample 3.2	6300000000	5480000000	79	Y
	6300000000	6130000000	74	Y
	6300000000	6040000000	74	Y
	6300000000	5190000000	82	Y
Sample 4.1	8800000000	28400000000	335	Y
	8800000000	9530000000	46	Y
	8800000000	9580000000	46	Y
	8800000000	8380000000	49	Y
Sample 4.2	8800000000	10300000000	260	Y
	8800000000	7630000000	52	Y
	8800000000	8090000000	50	Y
	8800000000	6870000000	55	Y
Sample 5.1	14000000000	12500000000	249	Y
	14000000000	4270000000	451	N
	14000000000	12600000000	329	Y
	14000000000	12700000000	61	Y
Sample 5.2	14000000000	3720000000	85	N
	14000000000	24500000000	39	Y
	14000000000	25500000000	37	Y
	14000000000	21400000000	44	Y
Sample 6.1	21000000000	23100000000	145	Y
	21000000000	4180000000	85	N
	21000000000	57100000000	165	Y
	21000000000	11000000000	19	Y
Sample 7.1	20000000000	14500000000	117	Y
	20000000000	19700000000	101	Y
	20000000000	25900000000	122	Y
	20000000000	194000000000	106	N
Sample 7.2	20000000000	9240000000	325	Y
	20000000000	11100000000	247	Y
	20000000000	12700000000	406	Y
	20000000000	15600000000	136	Y
